# Supplementary material for: Stimulus Distribution Shapes Color and Vibrotactile Perception
Source: eNeuro. 2025 Oct 10;12(10):ENEURO.0121-25.2025. doi: 10.1523/ENEURO.0121-25.2025 (PMC12517767; doi:10.1523/ENEURO.0121-25.2025)
Supplement: Figure 5-1 — Guess and lapse rates for the color and vibrotactile tasks. Panels A and B show the guess rates for the color and vibrotactile tasks, respectively, while panels C and D show the lapse rates for the color and vibrotactile tasks. Download Figure 5-1, ZIP file. [file eneuro-12-ENEURO.0121-25.2025-s002.zip]

Archive with 41 entries (41 files):
- ColorDataPsychometricParams.txt
- PsychometricFits_Color/Psychometric_1111.png
- PsychometricFits_Color/Psychometric_2222.png
- PsychometricFits_Color/Psychometric_3333.png
- PsychometricFits_Color/Psychometric_4387.png
- PsychometricFits_Color/Psychometric_4444.png
- PsychometricFits_Color/Psychometric_5989.png
- PsychometricFits_Color/Psychometric_6073.png
- PsychometricFits_Color/Psychometric_7159.png
- PsychometricFits_Color/Psychometric_7246.png
- PsychometricFits_Color/Psychometric_8059.png
- PsychometricFits_Color/Psychometric_8119.png
- PsychometricFits_Color/Psychometric_8251.png
- PsychometricFits_Color/Psychometric_8404.png
- PsychometricFits_Color/Psychometric_8464.png
- PsychometricFits_Color/Psychometric_8572.png
- PsychometricFits_Color/Psychometric_8734.png
- PsychometricFits_Color/Psychometric_8785.png
- PsychometricFits_Color/Psychometric_8827.png
- PsychometricFits_Color/Psychometric_8884.png
- PsychometricFits_Vibrotactile/Psychometric_1111.png
- PsychometricFits_Vibrotactile/Psychometric_11650.png
- PsychometricFits_Vibrotactile/Psychometric_2222.png
- PsychometricFits_Vibrotactile/Psychometric_3333.png
- PsychometricFits_Vibrotactile/Psychometric_4387.png
- PsychometricFits_Vibrotactile/Psychometric_4444.png
- PsychometricFits_Vibrotactile/Psychometric_5989.png
- PsychometricFits_Vibrotactile/Psychometric_6073.png
- PsychometricFits_Vibrotactile/Psychometric_7159.png
- PsychometricFits_Vibrotactile/Psychometric_7246.png
- PsychometricFits_Vibrotactile/Psychometric_8059.png
- PsychometricFits_Vibrotactile/Psychometric_8119.png
- PsychometricFits_Vibrotactile/Psychometric_8251.png
- PsychometricFits_Vibrotactile/Psychometric_8404.png
- PsychometricFits_Vibrotactile/Psychometric_8464.png
- PsychometricFits_Vibrotactile/Psychometric_8572.png
- PsychometricFits_Vibrotactile/Psychometric_8734.png
- PsychometricFits_Vibrotactile/Psychometric_8785.png
- PsychometricFits_Vibrotactile/Psychometric_8827.png
- PsychometricFits_Vibrotactile/Psychometric_8884.png
- VibrotactileDataPsychometricParams.txt
