# Supplementary material for: Stimulus Distribution Shapes Color and Vibrotactile Perception
Source: eNeuro. 2025 Oct 10;12(10):ENEURO.0121-25.2025. doi: 10.1523/ENEURO.0121-25.2025 (PMC12517767; doi:10.1523/ENEURO.0121-25.2025)
Supplement: Figure 5-1 — Guess and lapse rates for the color and vibrotactile tasks. Panels A and B show the guess rates for the color and vibrotactile tasks, respectively, while panels C and D show the lapse rates for the color and vibrotactile tasks. Download Figure 5-1, ZIP file. [file eneuro-12-ENEURO.0121-25.2025-s002.zip › ColorDataPsychometricParams.txt]

SID	Condition	PSE	Sigma	Guess	Lapse
7159	Green shifted	151.7125161	4.093237644	3.10E-10	0.006151216
4387	Green shifted	145.6231023	3.858800928	0.016771792	0.015642514
8464	Green shifted	148.3592746	3.071758806	0.008915414	1.99E-06
8119	Green shifted	147.8451816	3.769023887	7.39E-07	1.24E-08
8251	Green shifted	149.27729	3.256097339	0.010126837	6.91E-10
6073	Green shifted	148.855894	3.643857727	0.051267236	0.017101665
8404	Green shifted	150.3387228	4.365294342	3.97E-03	0.045857506
8059	Green shifted	151.2562825	4.631575972	0.0148125	0.005847877
8785	Green shifted	148.2370564	3.366880048	3.47E-08	3.02E-09
1111	Green shifted	151.2644079	4.38021966	2.43E-10	0.005712482
5989	Green shifted	150.0806857	3.874719004	0.018417741	0.011678922
8572	Green shifted	148.3414329	3.658638984	6.32E-07	0.011867446
2222	Green shifted	151.0999651	3.821711702	0.01682534	0.010548366
3333	Green shifted	149.953922	3.123615987	0.040214997	0.046061911
8884	Green shifted	154.3450779	3.111594731	0.003241621	0.003787699
8827	Green shifted	150.8866528	3.594321267	3.35E-09	0.027309557
8734	Green shifted	155.8999752	2.868232127	1.89E-09	1.83E-09
4444	Green shifted	152.146012	3.932661941	5.79E-05	2.72E-08
7246	Green shifted	149.9511964	2.961411342	1.50E-08	2.31E-09
7159	Baseline	153.6680046	3.407659254	1.04E-08	6.43E-05
4387	Baseline	151.0054143	3.831818593	0.014887944	3.11E-16
8464	Baseline	153.2404952	4.109179359	1.80E-07	9.35E-09
8119	Baseline	154.7422866	3.100007696	1.72E-08	2.44E-09
8251	Baseline	153.671678	3.436390688	0.010716906	0.006001282
6073	Baseline	150.8929403	4.427376733	2.89E-10	0.010969616
8404	Baseline	157.2897688	3.739546939	0.0195628	0.028381379
8059	Baseline	156.9438536	3.251238188	0.009976163	0.016861278
8785	Baseline	150.5005017	3.160299746	2.57E-11	0.00929145
1111	Baseline	152.3231683	3.367237045	1.15E-08	4.33E-14
5989	Baseline	156.9305236	2.856738047	0.019066833	0.010914784
8572	Baseline	155.447279	3.755762347	1.13E-10	0.010838279
2222	Baseline	155.2730228	3.935493572	6.24E-05	0.007112786
3333	Baseline	155.3432704	2.905843849	6.42E-10	0.011253429
8884	Baseline	159.0483251	3.683330462	0.025680754	0.011076951
8827	Baseline	157.2969915	3.288924456	0.009909412	0.005534266
8734	Baseline	157.5626694	2.777888825	0.019685307	0.005480229
4444	Baseline	155.9698279	2.596263851	0.014098441	1.92E-06
7246	Baseline	152.2193233	3.429107698	1.78E-10	0.010420878
7159	Blue shifted	158.240995	2.863577297	2.09E-11	0.008474258
4387	Blue shifted	159.5934622	3.45133283	1.46E-11	0.011273914
8464	Blue shifted	156.9285521	2.595063987	1.96E-11	0.008899645
8119	Blue shifted	158.5953636	2.998164005	5.78E-03	0.008420834
8251	Blue shifted	157.1006079	3.048236713	0.011263153	0.051011076
6073	Blue shifted	158.2868181	3.495926507	2.89E-02	0.051738734
8404	Blue shifted	159.5849359	3.793531895	2.81E-15	9.28E-15
8059	Blue shifted	159.0149791	2.713959077	0.0005774	0.006139385
8785	Blue shifted	157.3864705	2.730934814	1.25E-09	9.40E-08
1111	Blue shifted	155.5381728	3.049153896	3.71E-08	3.34E-06
5989	Blue shifted	160.1569489	3.718718981	0.03492784	0.023996423
8572	Blue shifted	157.495421	2.499976426	0.01562701	6.35E-12
2222	Blue shifted	157.8548904	2.776501958	4.03E-10	6.88E-10
3333	Blue shifted	161.0914307	3.960395494	5.92E-17	0.020598372
8884	Blue shifted	163.4378312	3.178742876	0.019430813	0.01691877
8827	Blue shifted	157.3633161	2.876806254	1.82E-09	8.47E-09
8734	Blue shifted	159.1499974	3.034201518	0.005966817	0.000668101
4444	Blue shifted	161.502518	3.563084603	0.008429233	8.52E-11
7246	Blue shifted	159.1983776	3.868876617	2.02E-08	8.01E-08
