# Supplementary material for: Stimulus Distribution Shapes Color and Vibrotactile Perception
Source: eNeuro. 2025 Oct 10;12(10):ENEURO.0121-25.2025. doi: 10.1523/ENEURO.0121-25.2025 (PMC12517767; doi:10.1523/ENEURO.0121-25.2025)
Supplement: Figure 5-1 — Guess and lapse rates for the color and vibrotactile tasks. Panels A and B show the guess rates for the color and vibrotactile tasks, respectively, while panels C and D show the lapse rates for the color and vibrotactile tasks. Download Figure 5-1, ZIP file. [file eneuro-12-ENEURO.0121-25.2025-s002.zip › VibrotactileDataPsychometricParams.txt]

SID	Condition	PSE	Sigma	Guess	Lapse
8572	Weak	44.66930851	9.427991791	0.173991631	8.81E-15
1111	Weak	55.37558312	10.00062661	2.99E-06	0.066640176
8827	Weak	63.35869071	10.55859548	4.67E-15	0.07133893
8251	Weak	52.87781566	9.341731721	0.06121268	3.24E-15
8785	Weak	63.03470785	8.969212466	1.54E-10	0.008251322
5989	Weak	61.8429246	4.812971594	3.50E-12	0.047503958
6073	Weak	67.36700835	9.676141996	4.41E-10	0.08745008
8119	Weak	61.8429246	4.812971594	3.50E-12	0.047503958
8059	Weak	62.05145008	13.57930589	0.00015339	1.76E-08
7159	Weak	78.26761491	9.006622848	2.67E-06	0.307426405
8404	Weak	50.78440764	21.92739635	0.029369147	4.28E-15
4387	Weak	50.45562671	11.61371662	0.014544149	1.87E-08
2222	Weak	66.57006601	13.95388401	0.000164199	0.189374719
3333	Weak	65.00401723	7.204872911	1.06E-11	0.127130038
8734	Weak	55.19658824	10.91067365	0.069279331	4.25E-11
8464	Weak	63.30520977	8.360610495	8.88E-15	0.101501478
4444	Weak	51.10468172	11.86047638	1.20E-17	9.28E-05
8884	Weak	55.39093422	6.953061115	0.046500557	0.154842066
7246	Weak	55.6133364	8.158168209	0.10383821	9.43E-10
11650	Weak	59.53155373	6.471748893	0.07537878	0.014751515
8572	Baseline	57.12266659	10.69106094	0.025504279	4.85E-09
1111	Baseline	64.214327	8.715532377	4.69E-11	0.179987797
8827	Baseline	69.62625425	8.860820606	7.32E-08	0.063867664
8251	Baseline	60.40310431	8.513982818	0.029386836	1.91E-11
8785	Baseline	69.27319421	5.967437502	2.89E-16	0.019659373
5989	Baseline	66.89537697	3.922060451	0.197516312	0.179757073
6073	Baseline	69.51545857	11.01022788	1.75E-06	0.266271975
8119	Baseline	66.89537697	3.922060451	0.197516312	0.179757073
8059	Baseline	65.45378763	11.53788647	0.025006744	6.30E-06
7159	Baseline	73.27271428	13.10118481	2.34E-09	0.124181061
8404	Baseline	52.5971757	17.48714441	0.164339617	4.34E-14
4387	Baseline	54.56454642	16.64785686	0.077405897	1.76E-13
2222	Baseline	65.42539429	15.77764398	5.11E-15	0.027032496
3333	Baseline	68.7719257	8.440954045	0.000126034	0.0672389
8734	Baseline	57.14557305	9.6986507	0.114488717	2.13E-10
8464	Baseline	66.07605912	6.072999183	0.086687122	0.076533363
4444	Baseline	68.05906036	11.95187281	1.01E-08	0.063275013
8884	Baseline	61.80183315	5.375459891	0.015619749	0.345246636
7246	Baseline	64.39837998	12.60590662	0.008715812	0.000167362
11650	Baseline	66.74608602	10.39364416	2.17E-16	0.028459374
8572	Strong	64.57258734	14.16508979	0.009155438	1.48E-09
1111	Strong	68.17233744	12.69937647	3.62E-09	2.13E-11
8827	Strong	76.5790031	13.81123888	2.72E-05	0.040760744
8251	Strong	68.66950348	8.346034633	2.58E-09	0.039682242
8785	Strong	72.12678112	12.08668878	1.03E-07	1.22E-06
5989	Strong	74.92974485	7.188319352	2.27E-16	0.051816978
6073	Strong	73.75603337	18.14242945	1.85E-06	5.76E-07
8119	Strong	74.92974485	7.188319352	2.27E-16	0.051816978
8059	Strong	69.75808332	6.055900856	0.082619296	0.077067469
7159	Strong	86.24302973	18.34976886	3.48E-07	0.203283024
8404	Strong	59.49046301	22.31751845	0.110783741	6.39E-07
4387	Strong	62.78086765	14.24039879	0.078191743	0.000543522
2222	Strong	66.70569424	15.95478838	0.040098304	2.86E-09
3333	Strong	68.62118587	9.567502646	0.028825943	1.98E-10
8734	Strong	64.53003325	11.19212936	0.034643181	1.08E-16
8464	Strong	70.34127006	13.91910204	4.13E-05	1.37E-17
4444	Strong	71.48517829	6.348155269	3.33E-10	0.430884894
8884	Strong	64.90866233	10.5822956	0.019720226	1.48E-07
7246	Strong	74.47863283	11.50132098	5.41E-16	0.045518239
11650	Strong	69.58165108	11.36657015	4.16E-08	5.51E-10
